# Supplementary material for: Changes in carbohydrate metabolism and endogenous hormone regulation during bulblet initiation and development in Lycoris radiata
Source: BMC Plant Biol. 2020 Apr 25;20:180. doi: 10.1186/s12870-020-02394-4 (PMC7183599; doi:10.1186/s12870-020-02394-4)
Supplement: Supplementary file 1 — Additional file 1: Table S1. Mapping results of RNA-seq reads. [file 12870_2020_2394_MOESM1_ESM.xlsx]

## Sheet: sheet1
Table. S1 Mapping results of RNA-seq reads.
Sample	Total Raw Reads (M)	Total Clean Reads (M)	Total Clean Bases (Gb)	Clean Reads Q20(%)	Clean Reads Q30(%)	Clean Reads Ratio (%)
B0_1	75.2	71.63	7.16	97.52	89.64	95.25
B0_2	70.18	66.87	6.69	97.62	90.06	95.27
B0_3	70.18	67.11	6.71	97.67	90.22	95.63
B1_1	70.18	67.05	6.7	97.69	90.23	95.53
B1_2	70.19	66.88	6.69	97.66	90.08	95.3
B1_3	70.18	67.06	6.71	97.65	90.08	95.55
B3_1	72.69	69.38	6.94	97.57	89.78	95.45
B3_2	70.19	67.1	6.71	97.59	89.84	95.6
B3_3	77.7	71.57	7.16	97.72	90.27	92.11
B7_1	72.69	69.1	6.91	97.57	89.91	95.06
B7_2	75.2	71.73	7.17	97.72	90.44	95.39
B7_3	75.2	71.39	7.14	97.56	89.92	94.94
B14_1	72.69	69.09	6.91	97.48	89.6	95.05
B14_2	72.69	69.17	6.92	97.55	89.84	95.16
B14_3	72.15	68.61	6.86	97.51	89.73	95.1
B30_1	72.69	69.25	6.93	97.46	89.48	95.27
B30_2	72.69	69.07	6.91	97.43	89.42	95.01
B30_3	72.69	69.03	6.9	97.5	89.65	94.96
