# Supplementary material for: Changes in carbohydrate metabolism and endogenous hormone regulation during bulblet initiation and development in Lycoris radiata
Source: BMC Plant Biol. 2020 Apr 25;20:180. doi: 10.1186/s12870-020-02394-4 (PMC7183599; doi:10.1186/s12870-020-02394-4)
Supplement: Supplementary file 2 — Additional file 2: Table S2. The quality of assembled unigenes. [file 12870_2020_2394_MOESM2_ESM.xlsx]

## Sheet: sheet1
Table. S2 The quality of assembled unigenes.
Sample	Total Number	Total Length	Mean Length	N50	N70	N90	GC(%)
B0_1	46886	44197051	942	1380	920	431	42.83
B0_2	45543	42477922	932	1378	909	423	42.93
B0_3	45611	42711627	936	1383	912	424	42.92
B1_1	41137	40586949	986	1432	981	465	43.14
B1_2	41149	40336775	980	1418	971	462	43.12
B1_3	41309	40483636	980	1426	972	461	43.15
B3_1	46383	45269920	976	1449	969	444	42.91
B3_2	45594	44119720	967	1424	955	442	42.92
B3_3	46604	46087196	988	1455	979	456	42.89
B7_1	50665	49521542	977	1449	965	446	42.65
B7_2	51537	50349770	976	1449	966	445	42.67
B7_3	51209	49912171	974	1453	968	441	42.61
B14_1	48744	46417348	952	1418	939	425	42.76
B14_2	48907	46995935	960	1427	947	432	42.75
B14_3	48419	46404058	958	1423	941	432	42.82
B30_1	52959	51837182	978	1464	972	441	42.37
B30_2	52875	51604544	975	1454	968	442	42.4
B30_3	52278	50708964	969	1454	961	435	42.47
All-Unigene	114638	161247259	1406	1946	1394	757	41.97
