# Supplementary material for: Changes in carbohydrate metabolism and endogenous hormone regulation during bulblet initiation and development in Lycoris radiata
Source: BMC Plant Biol. 2020 Apr 25;20:180. doi: 10.1186/s12870-020-02394-4 (PMC7183599; doi:10.1186/s12870-020-02394-4)
Supplement: Supplementary file 3 — Additional file 3: Table S3. The information of differentially expressed unigenes involved in carbohydrate metabolism. [file 12870_2020_2394_MOESM3_ESM.xlsx]

## Sheet: sheet1
Table S3. The information of differentially expressed unigenes involved in carbohydrate metabolism
Unigene ID	Gene	The |log2 foldchange| of unigenes between different comparison groups					Annotation information
		B1/B0	B3/B0	B7/B0	B14/B7	B30/B7
Uni_19009	SUS1	0.161862	1.97194	1.24213	0.940754	-0.415165	Sucrose synthase 1 OS=Zea mays
CL12286_C10	SUS2	1.46203	0.133919	0.689892	0.188492	-0.829049	Sucrose synthase 2 OS=Tulipa gesneriana
CL11633_C31	SUS2	0.236833	1.35816	1.89468	-0.486194	0.424201	Sucrose synthase 2 OS=Tulipa gesneriana
Uni_11869	SUS2	1.07002	0.235256	0.151812	0.599801	-1.71646	Sucrose synthase 2 OS=Tulipa gesneriana
Uni_3937	SUS2	2.11564	0.473325	0.518049	-0.415569	-1.5489	Sucrose synthase 2 OS=Tulipa gesneriana
Uni_7393	SUS2	1.63079	-0.755431	2.7065	-1.47759	-2.04271	Sucrose synthase 2 OS=Pisum sativum
Uni_18274	SUS2	2.86595	-0.0120351	0.490584	-0.766172	-1.96673	Sucrose synthase 2 OS=Tulipa gesneriana
CL409_C3	UGPA	0.466936	0.204617	1.08462	-0.60723	-0.546512	UTP--glucose-1-phosphate uridylyltransferase OS=Musa acuminata
Uni_16642	UGPA	0.687055	0.293643	1.25522	-0.643638	-0.386961	UTP--glucose-1-phosphate uridylyltransferase OS=Musa acuminata
Uni_28319	UGPA	1.91497	2.05096	2.79526	-0.508688	0.784193	UTP--glucose-1-phosphate uridylyltransferase OS=Musa acuminata
Uni_21487	AGPS1	-0.476015	-0.052088	1.24559	0.108621	0.857995	Glucose-1-phosphate adenylyltransferase small subunit 1, chloroplastic OS=Vicia faba
CL5192_C2	AGPS2	-0.540856	0.432439	1.30018	0.412915	1.07459	Glucose-1-phosphate adenylyltransferase small subunit 2, chloroplastic OS=Vicia faba
CL7890_C3	AGPL2	-1.00706	0.538358	0.46813	1.07726	1.7674	Glucose-1-phosphate adenylyltransferase large subunit 2, chloroplastic OS=Arabidopsis thaliana
CL7619_C2	AGPL2	0.660863	1.00915	0.858963	0.464175	0.59347	Glucose-1-phosphate adenylyltransferase large subunit 2, chloroplastic/amyloplastic OS=Solanum tuberosum
CL1875_C2	SS2	-1.90576	-0.726334	-0.682386	1.26037	0.490981	Starch synthase 2, chloroplastic/amyloplastic OS=Arabidopsis thaliana
CL1875_C6	SS2	-1.5653	-0.0501242	-0.270046	1.59725	1.09051	Soluble starch synthase 2-1, chloroplastic/amyloplastic OS=Oryza sativa subsp. japonica
CL7807_C1	SS3	0.550805	0.817539	1.07518	0.492474	0.278632	Soluble starch synthase 3, chloroplastic/amyloplastic OS=Solanum tuberosum
CL7807_C2	SS3	1.03533	0.646442	1.2868	0.00470882	0.0589694	Soluble starch synthase 3, chloroplastic/amyloplastic OS=Solanum tuberosum
CL6155_C2	GBSS1	-1.53535	-1.38831	-0.16033	0.452024	1.09192	Granule-bound starch synthase 1, chloroplastic/amyloplastic OS=Antirrhinum majus
CL6155_C4	GBSS1	-1.27665	-1.20159	0.53804	0.0364251	1.53496	Granule-bound starch synthase 1, chloroplastic/amyloplastic OS=Antirrhinum majus
CL416_C1	FRK1	-1.74477	-2.43437	-3.87217	-0.0449261	-1.62647	Fructokinase-1 OS=Zea mays
CL9565_C1	FRK1	-3.43653	-2.07683	-4.50086	0.59768	1.21801	Fructokinase-1 OS=Zea mays
CL11172_C1	FRK2	0.347169	-0.212358	-1.00346	0.1332	-1.14339	Fructokinase-2 OS=Solanum habrochaites
Uni_36497	FRK2	-3.25706	-3.08275	-4.07179	1.36413	2.0597	Fructokinase-2 OS=Solanum habrochaites
CL2667_C1	PGM1	1.19585	1.53951	1.64344	0.0802657	0.3109	Phosphoglucomutase, cytoplasmic OS=Populus tremula
CL4735_C5	PGMP	-1.43777	-0.797382	0.443347	0.241814	0.723695	Phosphoglucomutase, chloroplastic OS=Pisum sativum
CL4735_C6	PGMP	-1.77347	-0.904266	-0.469468	1.08468	0.485499	Phosphoglucomutase, chloroplastic OS=Pisum sativum
CL7182_C1	AMY2	2.90027	2.13613	1.66868	-0.272948	-1.56271	Probable alpha-amylase 2 OS=Arabidopsis thaliana
CL7182_C2	AMY2	3.36296	2.41301	2.19921	-0.595061	-1.0954	Probable alpha-amylase 2 OS=Arabidopsis thaliana
CL11450_C1	AMY3	2.3041	0.612888	-0.0498978	-0.346546	-0.542948	Alpha-amylase 3, chloroplastic OS=Arabidopsis thaliana
CL11450_C2	AMY3	1.24612	-0.0822982	-1.1402	0.376968	-1.15205	Alpha-amylase 3, chloroplastic OS=Arabidopsis thaliana
CL10992_C2	BMY1	-3.18455	-3.19688	-5.60896	0.420889	1.18121	Beta-amylase 1, chloroplastic OS=Oryza sativa subsp. japonica
Uni_24736	BMY1	-0.845519	-1.09907	-3.20807	-0.241899	1.45187	Beta-amylase 1, chloroplastic OS=Arabidopsis thaliana
CL7482_C2	BMY2	0.903065	1.23365	1.37277	-0.179071	-0.200124	Beta-amylase 2, chloroplastic OS=Arabidopsis thaliana
Uni_24480	BMY7	-1.14708	-1.09704	-1.56276	0.193197	0.0309357	Beta-amylase 7 OS=Arabidopsis thaliana
CL372_C1	ISA1	-1.2888	-0.415952	-0.0610029	-0.195252	0.580435	Isoamylase 1, chloroplastic OS=Arabidopsis thaliana
CL10455_C1	ISA3	-1.82798	-1.32732	-0.367939	0.094357	0.153678	Isoamylase 3, chloroplastic OS=Arabidopsis thaliana
CL10455_C2	ISA3	-1.79092	-1.16152	-0.57773	0.333857	-0.0169672	Isoamylase 3, chloroplastic OS=Arabidopsis thaliana
