# Supplementary material for: Changes in carbohydrate metabolism and endogenous hormone regulation during bulblet initiation and development in Lycoris radiata
Source: BMC Plant Biol. 2020 Apr 25;20:180. doi: 10.1186/s12870-020-02394-4 (PMC7183599; doi:10.1186/s12870-020-02394-4)
Supplement: Supplementary file 4 — Additional file 4: Table S4. The information of differentially expressed unigenes involved in hormone biosynthesis and signal transduction. [file 12870_2020_2394_MOESM4_ESM.xlsx]

## Sheet: sheet1
Table S4. The information of differentially expressed unigenes involved in hormone biosynthesis and signal transduction
Hormone	Uni_ ID	Gene	The |log2 foldchange| of unigenes between different comparison groups					Annotation information
			B1/B0	B3/B0	B7/B0	B14/B7	B30/B7
IAA	Uni_31377	YUC6	-0.833039	0.262954	1.05552	-0.398366	0.211299	Indole-3-pyruvate monooxygenase YUCCA6 OS=Arabidopsis thaliana
	Uni_30382	YUC10	-1.58329	1.7203	1.57926	1.77917	1.88977	Probable indole-3-pyruvate monooxygenase YUCCA10 OS=Arabidopsis thaliana
	Uni_24954	GH3.1	-2.15851	-3.81369	-3.53791	-1.87588	-2.43588	Probable indole-3-acetic acid-amido synthetase GH3.1 OS=Arabidopsis thaliana
	Uni_40959	GH3.1	-4.40432	-3.32955	-3.14866	0.544707	-0.717912	Probable indole-3-acetic acid-amido synthetase GH3.1 OS=Oryza sativa subsp. japonica
	Uni_26941	GH3.5	-3.94676	-4.27254	-6.16017	0.586724	-1.43984	Indole-3-acetic acid-amido synthetase GH3.5 OS=Arabidopsis thaliana
	CL1896_C2	GH3.5	-3.83143	-4.28036	-6.52251	0.503625	-1.67762	Indole-3-acetic acid-amido synthetase GH3.5 OS=Arabidopsis thaliana
	CL673_C10	TIR1	1.02652	1.10174	1.65542	-0.218044	-0.223213	Protein TRANSPORT INHIBITOR RESPONSE 1 OS=Arabidopsis thaliana
	CL673_C11	TIR1	2.05409	1.67568	2.32639	-0.444676	-0.0217684	Protein TRANSPORT INHIBITOR RESPONSE 1 OS=Arabidopsis thaliana
	CL5707_C2	IAA1	-1.54714	-2.68552	-1.52497	-1.11663	-1.17938	Auxin-responsive protein IAA1 OS=Oryza sativa subsp. japonica
	CL5707_C5	IAA1	-1.90423	-2.5423	-1.8577	-0.982915	-1.45911	Auxin-responsive protein IAA1 OS=Oryza sativa subsp. japonica
	CL3878_C6	IAA3	-1.46951	-1.14177	0.7242	0.0659061	-0.709351	Auxin-responsive protein IAA3 OS=Arabidopsis thaliana
	Uni_2289	IAA6	1.56607	1.05096	1.09872	0.307038	0.141389	Auxin-responsive protein IAA6 OS=Oryza sativa subsp. japonica
	Uni_8701	IAA6	2.52091	2.35826	2.26917	-0.464544	-0.808072	Auxin-responsive protein IAA6 OS=Oryza sativa subsp. Japonica
	Uni_27709	IAA10	-3.89986	-3.62869	-1.66778	-0.666745	-1.49171	Auxin-responsive protein IAA10 OS=Oryza sativa subsp. indica
	CL2416_C4	IAA21	-1.02253	-0.0516021	0.181381	-0.107636	0.0159244	Auxin-responsive protein IAA21 OS=Oryza sativa subsp. japonica
	CL1737_C8	IAA27	-1.03669	-0.690169	-0.26796	0.204835	0.185489	Auxin-responsive protein IAA27 OS=Arabidopsis thaliana
	CL1737_C12	IAA27	-1.6614	-0.756932	-1.25754	1.02678	-2.05812	Auxin-responsive protein IAA27 OS=Arabidopsis thaliana
	CL11240_C2	IAA30	-0.267868	1.4082	1.7497	2.28332	1.31066	Auxin-responsive protein IAA30 OS=Oryza sativa subsp. japonica
	CL12069_C1	ARF2A	-2.76473	-2.67232	-3.37573	1.06426	0.322467	Auxin response factor 2A OS=Solanum lycopersicum
	Uni_33164	ARF2A	-3.56922	-2.36119	-2.13647	0.927042	0.377129	Auxin response factor 2A OS=Solanum lycopersicum
	CL1847_C3	ARF2B	-1.95656	-1.19044	-0.498522	0.103382	0.191579	Auxin response factor 2B OS=Solanum lycopersicum
	CL1847_C7	ARF2B	-2.28943	-1.52812	-0.58205	-0.0172128	-0.507127	Auxin response factor 2B OS=Solanum lycopersicum
	Uni_33156	ARF2B	-3.32267	-2.32679	-1.84749	0.672342	0.194294	Auxin response factor 2B OS=Solanum lycopersicum
	CL158_C3	ARF9	-1.81397	-0.729394	-0.588636	-0.474262	-0.607339	Auxin response factor 9 OS=Arabidopsis thaliana
	CL158_C10	ARF9	-2.11178	-0.454177	-0.712363	-0.0642095	-0.565488	Auxin response factor 9 OS=Arabidopsis thaliana
	CL2450_C5	ARF11	-1.49331	-0.899131	-0.858329	-0.296109	-0.408844	Auxin response factor 11 OS=Oryza sativa subsp. indica
	CL2450_C6	ARF11	-1.61374	-0.717287	-1.14253	0.0229493	-0.245675	Auxin response factor 11 OS=Oryza sativa subsp. indica
	CL1132_C3	ARF12	-2.63506	-1.34887	-0.928568	1.16204	0.343957	Auxin response factor 12 OS=Oryza sativa subsp. japonica
	CL5386_C7	ARF19	-1.93572	-0.539394	-0.58462	0.64031	1.08882	Auxin response factor 19 OS=Oryza sativa subsp. Japonica
	CL7188_C2	SAUR24	-2.47626	-1.99161	-2.70359	-0.355237	0.119173	auxin-responsive protein SAUR24 OS=Arabidopsis thaliana
	CL4920_C3	SAUR32	1.20265	1.63738	0.530499	-1.03679	-0.144774	Auxin-responsive protein SAUR32 OS=Arabidopsis thaliana
	CL7188_C3	SAUR36	0.136626	-0.744643	-2.80076	-1.15321	-0.869888	Auxin-responsive protein SAUR36 OS=Arabidopsis thaliana
	Uni_25073	SAUR39	-0.0778088	-0.395709	-1.83726	0.470236	1.22962	Auxin-responsive protein SAUR36 OS=Oryza sativa subsp. japonica
	Uni_1130	SAUR50	0.391088	1.33344	3.12067	-0.0195988	-0.903546	Auxin-responsive protein SAUR50 OS=Arabidopsis thaliana
	CL2078_C2	SAUR61	0.621588	2.37519	2.18529	1.23976	1.29315	Auxin-responsive protein SAUR61 OS=Arabidopsis thaliana
	Uni_7999	SAUR61	4.21786	2.6103	4.31366	-1.30399	-2.26058	Auxin-responsive protein SAUR61 OS=Arabidopsis thaliana
	Uni_14029	SAUR64	-3.85896	-0.983869	-1.78429	1.65722	-1.88365	Auxin-responsive protein SAUR61 OS=Arabidopsis thaliana
	CL6992_C1	SAUR71	1.12935	0.92365	-0.528212	-0.00588374	-3.60116	Auxin-responsive protein SAUR71 OS=Arabidopsis thaliana
	CL6992_C2	SAUR71	2.13501	0.437747	1.07006	-0.927713	-2.91366	Auxin-responsive protein SAUR71 OS=Arabidopsis thaliana
	Uni_30155	SAUR71	1.9713	-2.14219	-3.26874	-2.27972	-3.26223	Auxin-responsive protein SAUR71 OS=Arabidopsis thaliana
	Uni_25843	SAUR71	2.52941	-0.753629	-1.59067	-0.957794	-4.26223	Auxin-responsive protein SAUR71 OS=Arabidopsis thaliana
	CL7077_C2	SAUR72	-2.34702	-3.02913	-3.30198	-0.039274	-0.774639	Auxin-responsive protein SAUR72 OS=Arabidopsis thaliana
	CL7077_C3	SAUR72	-2.06212	-2.74303	-2.57028	-0.2023	-0.963535	Auxin-responsive protein SAUR72 OS=Arabidopsis thaliana
	CL7077_C4	SAUR72	-3.28229	-2.96082	-2.52762	-0.397512	-2.30009	Auxin-responsive protein SAUR72 OS=Arabidopsis thaliana
	Uni_846	ARG7	-1.12143	-0.861619	-1.05606	0.088749	0.0278113	Indole-3-acetic acid-induced protein ARG7 OS=Vigna radiata var. radiata
	CL6831_C2	ARG7	-0.901423	-1.00586	-2.53743	0.325999	0.121096	Indole-3-acetic acid-induced protein ARG7 OS=Vigna radiata var. radiata
	CL11901_C2	PIN1A	1.00076	1.28475	1.56543	0.690764	0.0513951	Auxin efflux carrier component 1a OS=Oryza sativa subsp. japonica
	CL11901_C4	PIN1C	0.531612	0.604616	1.01601	0.405018	-0.166722	Probable auxin efflux carrier component 1c OS=Oryza sativa subsp. japonica
	CL5122_C3	PIN1D	-1.58797	-1.39793	-0.534226	-1.08398	-0.993227	Probable auxin efflux carrier component 1d OS=Oryza sativa subsp. japonica
	Uni_5204	PIN2	-1.99497	-1.02634	-0.771743	0.486264	-2.98519	Auxin efflux carrier component 2 OS=Oryza sativa subsp. japonica
	CL301_C2	PIN3A	-3.06981	-2.00398	-1.12259	-0.729723	-0.319349	Auxin efflux carrier component 3a OS=Oryza sativa subsp. japonica
	CL2026_C2	PIN7	1.65087	2.9078	1.48121	1.04885	1.02216	Auxin efflux carrier component 7 OS=Arabidopsis thaliana
	CL2026_C4	PIN7	0.829998	1.39359	0.824542	0.668472	0.130243	Auxin efflux carrier component 7 OS=Arabidopsis thaliana
	CL10487_C1	LAX2	-5.64198	-4.02544	-3.38341	0.5928	0.866955	Auxin transporter-like protein 2 OS=Arabidopsis thaliana
	CL10487_C3	LAX2	-1.97093	-1.2229	-2.03805	0.132405	0.655231	Auxin transporter-like protein 2 OS=Arabidopsis thaliana
	CL12230_C1	LAX3	0.625869	1.94624	2.28748	0.868072	-0.0126957	Auxin transporter-like protein 3 OS=Arabidopsis thaliana
	CL12230_C2	LAX3	1.5792	3.17609	3.28565	1.53647	0.833916	Auxin transporter-like protein 3 OS=Arabidopsis thaliana
	CL12230_C4	LAX3	1.42114	1.39617	2.33471	-0.339504	-1.81442	Auxin transporter-like protein 3 OS=Arabidopsis thaliana
	CL2122_C1	LAX4	1.06593	2.0601	2.0046	0.398977	0.492641	Auxin transporter-like protein 4 OS=Medicago truncatula
	CL2122_C8	LAX4	2.24155	2.88553	2.43484	0.50961	-0.380629	Auxin transporter-like protein 4 OS=Medicago truncatula
CK	CL11530_C2	IPT5	0.356699	2.02906	3.42287	-2.28817	-1.53736	Adenylate isopentenyltransferase 5, chloroplastic OS=Arabidopsis thaliana
	Uni_29108	IPT9	-0.849314	-0.511089	-1.19728	0.536145	0.0850807	Adenylate isopentenyltransferase 9, chloroplastic OS=Arabidopsis thaliana
	Uni_137	LOG1	1.70364	1.97061	0.587912	0.988409	-0.571204	Cytokinin riboside 5'-monophosphate phosphoribohydrolase LOG1 OS=Arabidopsis thaliana
	Uni_145	LOG1	1.50887	1.58305	0.315794	0.615111	0.69318	Cytokinin riboside 5'-monophosphate phosphoribohydrolase LOG1 OS=Arabidopsis thaliana
	CL6411_C4	LOG1	-1.05093	-0.111953	-0.415065	-0.667993	-1.13605	Cytokinin riboside 5'-monophosphate phosphoribohydrolase LOG1 OS=Arabidopsis thaliana
	CL11870_C11	LOG3	-0.131398	0.266334	-2.15887	0.0861831	0.322497	Cytokinin riboside 5'-monophosphate phosphoribohydrolase LOG3 OS=Arabidopsis thaliana
	CL2563_C1	LOG5	2.13979	0.569796	-3.37794	-1.10463	-2.30954	Cytokinin riboside 5'-monophosphate phosphoribohydrolase LOG5 OS=Arabidopsis thaliana
	CL7013_C1	LOG7	-1.08567	-0.88884	-1.74513	0.328828	-0.470819	Cytokinin riboside 5'-monophosphate phosphoribohydrolase LOG7 OS=Arabidopsis thaliana
	CL538_C4	LOGL1	0.221557	-0.440511	-2.19084	0.0745121	0.39502	Probable cytokinin riboside 5'-monophosphate phosphoribohydrolase LOGL1 OS=Oryza sativa subsp. japonica
	CL4293_C3	CKX3	0.474421	2.16112	1.45371	0.846619	0.197766	Cytokinin dehydrogenase 3 OS=Oryza sativa subsp. japonica
	CL4293_C4	CKX3	-0.499806	1.86983	1.42223	0.6337	0.299266	Cytokinin dehydrogenase 3 OS=Oryza sativa subsp. japonica
	CL4582_C2	CKX4	-2.3136	-1.44971	-4.19661	-0.48255	-2.29273	Cytokinin dehydrogenase 4 OS=Oryza sativa subsp. japonica
	CL4582_C6	CKX4	-2.54331	-1.27962	-4.78167	0.438656	-1.59948	Cytokinin dehydrogenase 4 OS=Oryza sativa subsp. japonica
	Uni_25098	CKX11	1.40529	1.80661	3.54918	-1.73158	-1.76173	Cytokinin dehydrogenase 11 OS=Oryza sativa subsp. japonica
	CL11981_C2	CYP735A1	1.99981	1.27444	1.62949	-0.249581	-1.37605	Cytokinin hydroxylase OS=Arabidopsis thaliana GN=CYP735A1
	CL1689_C8	AHK3	1.26821	0.911842	-0.126144	0.321481	0.556161	Probable histidine kinase 3 OS=Oryza sativa subsp. indica
	CL8810_C2	AHK4	0.336653	0.165112	0.206906	-0.532871	-1.4309	Probable histidine kinase 4 OS=Oryza sativa subsp. japonica
	Uni_9717	AHK5	-1.00564	-0.896612	-0.928039	0.310416	0.453271	Probable histidine kinase 5 OS=Oryza sativa subsp. japonica
	Uni_10328	AHK5	-1.04724	-0.766246	-1.27798	0.716126	0.533526	Probable histidine kinase 5 OS=Oryza sativa subsp. japonica
	CL2408_C1	AHP2	1.03359	1.07654	1.00218	-0.0855395	0.310941	Histidine-containing phosphotransfer protein 2 OS=Oryza sativa subsp. japonica
	CL1816_C4	ARR1	-1.01531	-0.0537119	-0.642309	0.574943	-0.131693	Two-component response regulator ARR1 OS=Arabidopsis thaliana
	Uni_25227	ARR8	0.753026	1.35965	1.55659	-0.113174	-0.501798	Two-component response regulator ARR8 OS=Arabidopsis thaliana
	Uni_19405	ARR11	0.546099	1.02137	1.48008	-0.78569	-0.204051	Two-component response regulator ARR11 OS=Arabidopsis thaliana
GA	CL10193_C1	GA2OX1	-1.04237	-0.93522	-4.04857	1.1963	1.5123	Gibberellin 2-beta-dioxygenase 1 OS=Pisum sativum
	CL10193_C3	GA2OX1	-2.33491	-2.29867	-5.56392	0.983044	0.443483	Gibberellin 2-beta-dioxygenase 1 OS=Pisum sativum
	CL8979_C1	GA2OX1	-2.18265	-2.45031	-3.6158	-1.75796	-0.871169	Gibberellin 2-beta-dioxygenase 1 OS=Pisum sativum
	CL7577_C1	GA2OX2	-4.39575	-4.77255	-4.08173	0.989292	-0.713944	Gibberellin 2-beta-dioxygenase 2 OS=Pisum sativum
	Uni_20496	GID1C	0.921266	1.06044	0.100223	0.241612	0.216858	Gibberellin receptor GID1C OS=Arabidopsis thaliana
	Uni_20497	GID1C	1.00276	0.928888	0.269256	-0.613484	-0.035717	Gibberellin receptor GID1C OS=Arabidopsis thaliana
	Uni_20500	GID1C	1.71552	1.35715	1.09654	-0.818339	0.228821	Gibberellin receptor GID1C OS=Arabidopsis thaliana
	CL473_C6	SLR1-DELLA	-1.74131	-1.52881	-0.487599	0.212915	-0.411132	DELLA protein SLR1 OS=Oryza sativa subsp. indica
	CL473_C7	SLR1-DELLA	-1.24388	-1.12394	-0.0571167	-0.482652	0.24131	DELLA protein SLR1 OS=Oryza sativa subsp. indica
	CL4280_C4	GASA1	-1.01886	-0.300687	1.58845	1.22749	4.72395	Gibberellin-regulated protein 1 OS=Arabidopsis thaliana
	CL5434_C4	GASA1	-1.93489	-3.55518	-2.5465	0.112049	1.52163	Gibberellin-regulated protein 1 OS=Arabidopsis thaliana
	Uni_42144	GASA1	-0.0693225	-2.02629	-2.75158	0.562234	1.13942	Gibberellin-regulated protein 1 OS=Arabidopsis thaliana
	CL4150_C1	GASA3	1.92398	-2.72851	-2.60384	-2.03006	-1.48692	Gibberellin-regulated protein 3 OS=Arabidopsis thaliana
	CL4150_C6	GASA3	0.0673367	-2.91073	-4.10626	-0.929056	-1.85474	Gibberellin-regulated protein 3 OS=Arabidopsis thaliana
	CL7523_C1	GASA3	2.83369	0.405389	0.161464	-1.06923	-2.4159	Gibberellin-regulated protein 3 OS=Arabidopsis thaliana
	CL2067_C1	GASA6	1.4627	1.46315	1.32646	-0.109164	-1.56386	Gibberellin-regulated protein 6 OS=Arabidopsis thaliana
	CL2067_C6	GASA6	1.43155	1.58959	1.43774	0.046258	-1.89126	Gibberellin-regulated protein 6 OS=Arabidopsis thaliana
	CL2067_C8	GASA6	1.63285	1.65921	1.64614	-0.279063	-1.761	Gibberellin-regulated protein 6 OS=Arabidopsis thaliana
	CL10713_C1	GASA9	-0.385347	2.04223	1.82172	0.864289	0.990302	Gibberellin-regulated protein 9 OS=Arabidopsis thaliana
	CL5520_C1	GASA12	1.41443	0.92981	2.19186	-0.185276	-2.1294	Gibberellin-regulated protein 12 OS=Arabidopsis thaliana
	CL5520_C4	GASA12	1.55296	0.993219	2.19165	-0.360551	-2.14932	Gibberellin-regulated protein 12 OS=Arabidopsis thaliana
	CL7062_C2	GASA13	1.10795	2.34671	2.21441	-0.952909	-1.45049	Gibberellin-regulated protein 13 OS=Arabidopsis thaliana
	CL2067_C10	GASA13	1.61435	1.74071	1.62927	0.0093241	-1.55884	Gibberellin-regulated protein 13 OS=Arabidopsis thaliana
ABA	Uni_23694	NCED	-3.47945	-2.17586	-4.07179	0.0422064	0.86705	9-cis-epoxycarotenoid dioxygenase, chloroplastic OS=Oncidium hybrid cultivar
	CL2874_C2	NCED	-2.65472	-2.41535	-3.53382	-1.4429	0.541584	9-cis-epoxycarotenoid dioxygenase, chloroplastic OS=Oncidium hybrid cultivar
	CL10457_C1	NCED1	2.07317	3.03519	2.51384	0.696077	-0.456384	9-cis-epoxycarotenoid dioxygenase NCED1, chloroplastic OS=Oryza sativa subsp. japonica
	CL7385_C1	NCED3	-4.44356	-6.3834	-5.87156	-0.289973	0.692183	9-cis-epoxycarotenoid dioxygenase NCED3, chloroplastic OS=Oryza sativa subsp. japonica
	CL7385_C2	NCED3	-6.61479	-6.37774	-6.24718	0.939767	0.837744	9-cis-epoxycarotenoid dioxygenase NCED3, chloroplastic OS=Oryza sativa subsp. japonica
	CL985_C2	PYL4	2.7854	1.76588	1.72939	0.39512	-0.242101	Abscisic acid receptor PYL4 OS=Arabidopsis thaliana
	CL11316_C1	PYL4	3.46409	2.47958	3.19655	-0.0296131	-2.03777	Abscisic acid receptor PYL4 OS=Arabidopsis thaliana
	CL11316_C2	PYL4	3.6506	3.0045	3.35078	0.0134763	-1.14552	Abscisic acid receptor PYL4 OS=Arabidopsis thaliana
	CL11503_C3	PYL8	-0.643163	-1.16564	-1.2445	-0.00438635	-0.0106896	Abscisic acid receptor PYL8 OS=Arabidopsis thaliana
	CL11503_C5	PYL8	-2.10935	-2.18405	-2.28916	0.553787	-0.903115	Abscisic acid receptor PYL8 OS=Arabidopsis thaliana
	CL11503_C11	PYL8	-1.23708	-1.87038	-1.79709	-0.267833	-0.565168	Abscisic acid receptor PYL8 OS=Arabidopsis thaliana
	CL8223_C1	PYR1	1.13786	-0.421328	-0.0299266	-1.68551	-3.06491	Abscisic acid receptor PYR1 OS=Arabidopsis thaliana
	CL1112_C1	SAPK2	0.646117	1.22523	0.853207	0.81944	1.02077	Serine/threonine-protein kinase SAPK2 OS=Oryza sativa subsp. indica
	CL1112_C8	SAPK2	0.476957	1.91303	3.61336	-0.144307	0.975894	Serine/threonine-protein kinase SAPK2 OS=Oryza sativa subsp. indica
	CL4134_C3	SAPK3	-3.46964	-3.10316	-3.39212	-0.622411	-0.702753	Serine/threonine-protein kinase SAPK3 OS=Oryza sativa subsp. indica
	CL4134_C4	SAPK3	-4.66753	-2.1471	-1.08483	-0.438192	-0.457644	Serine/threonine-protein kinase SAPK3 OS=Oryza sativa subsp. indica
	CL1277_C1	SAPK4	-2.35864	-1.50959	-2.22406	-0.161201	-0.355839	Serine/threonine-protein kinase SAPK4 OS=Oryza sativa subsp. japonica
	Uni_24418	SAPK6	-0.806077	-0.76111	-1.43798	0.801924	0.149661	Serine/threonine-protein kinase SAPK6 OS=Oryza sativa subsp. japonica
	Uni_24421	SAPK6	-1.10292	-0.675287	-1.61979	0.695386	0.404382	Serine/threonine-protein kinase SAPK6 OS=Oryza sativa subsp. japonica
	Uni_24420	SAPK7	-3.25909	-2.30941	-4.484	1.26327	-7.72638	Serine/threonine-protein kinase SAPK7 OS=Oryza sativa subsp. japonica
	Uni_12997	SAPK10	-2.07175	-1.16124	-0.692286	0.216872	0.0778824	Serine/threonine-protein kinase SAPK10 OS=Oryza sativa subsp. japonica
	Uni_6823	SAPK10	-2.42279	-1.00164	-0.761185	0.310628	0.643837	Serine/threonine-protein kinase SAPK10 OS=Oryza sativa subsp. japonica
	Uni_7837	SAPK10	-1.82791	-1.42818	-1.36149	0.153852	-0.119625	Serine/threonine-protein kinase SAPK10 OS=Oryza sativa subsp. japonica
BR	Uni_26936	CYP90A1	3.74961	1.57478	0.944713	0.539117	0.0455015	Cytochrome P450 90A1 OS=Arabidopsis thaliana
	CL9262_C2	CYP90B2	1.55809	1.3699	0.0977223	0.0304893	-0.667595	Cytochrome P450 90B2 OS=Oryza sativa subsp. japonica
	Uni_29164	CYP90B2	2.32917	2.60258	2.02256	-0.10363	0.00579771	Cytochrome P450 90B2 OS=Oryza sativa subsp. japonica
	CL2673_C1	CYP90D2	2.40833	0.83022	0.238759	-0.277947	-0.377414	Cytochrome P450 90D2 OS=Oryza sativa subsp. japonica
	Uni_20441	CYP714B2	-1.42897	-1.66988	-1.51694	-0.353261	-0.396761	Cytochrome P450 714B2 OS=Oryza sativa subsp. japonica
	CL6018_C1	CYP749A22	0.656697	1.19749	1.00582	-0.275601	-0.0270953	Cytochrome P450 CYP749A22 OS=Panax ginseng
	CL5929_C11	BRI1	-1.86588	-0.976823	-1.32379	-0.0832376	-0.119295	Brassinosteroid LRR receptor kinase BRI1 OS=Oryza sativa subsp. japonica
	CL10864_C9	BAK1	1.12517	0.426903	0.494206	-0.379293	-0.344786	LRR receptor kinase BAK1 OS=Oryza sativa subsp. japonica
	Uni_20748	BAK1	2.5656	1.52223	0.818429	-1.34645	-2.99281	LRR receptor kinase BAK1 OS=Oryza sativa subsp. indica
	CL2823_C4	BSK3	1.14251	0.804495	0.786301	-0.0829414	-0.411091	Probable serine/threonine-protein kinase BSK3 OS=Oryza sativa subsp. japonica
	CL2823_C9	BSK3	1.06168	0.587882	0.621329	-0.0806588	-0.362291	Probable serine/threonine-protein kinase BSK3 OS=Oryza sativa subsp. japonica
	CL2263_C4	BZAR1	1.55334	1.44029	1.72423	-0.402723	-0.854394	Protein BZR1 homolog 1 OS=Oryza sativa subsp. indica
	CL2263_C6	BZAR1	1.21336	-0.0824079	1.19857	-0.958743	-0.727287	Protein BZR1 homolog 1 OS=Oryza sativa subsp. indica
	CL6433_C5	BEH3	-1.28116	-1.66663	-1.06005	-0.104568	-0.297416	BES1/BZR1 homolog protein 3 OS=Arabidopsis thaliana
	CL1333_C1	BEH3	-1.70289	-2.71576	-2.52524	-0.270482	-0.212106	BES1/BZR1 homolog protein 3 OS=Arabidopsis thaliana
	CL8493_C2	BEH4	-0.936952	-1.22846	-1.17199	-0.328579	-1.29517	BES1/BZR1 homolog protein 4 OS=Arabidopsis thaliana
	Uni_24492	CYCD3-2	1.55271	1.84208	2.1873	-0.173218	-1.53082	Cyclin-D3-2 OS=Arabidopsis thaliana GN=CYCD3-2
Ethylene	CL10692_C3	SAMS	1.48042	1.13634	0.339871	-0.080082	-0.742655	S-adenosylmethionine synthase OS=Dendrobium crumenatum
	CL10692_C5	SAMS	-1.17106	-1.04696	-3.01487	-0.559913	-0.589732	S-adenosylmethionine synthase OS=Dendrobium crumenatum
	Uni_831	SAM2	-1.08676	-0.481956	-1.26096	0.466522	-0.118397	S-adenosylmethionine synthase 2 OS=Actinidia chinensis
	Uni_35057	METK3	-3.74406	-3.6281	-3.00047	-0.511729	-0.589397	S-adenosylmethionine synthase 3 OS=Vitis vinifera GN=METK3
	CL10692_C8	METK5	-0.386541	-0.497776	-2.12467	0.21364	-0.396683	S-adenosylmethionine synthase 5 OS=Vitis vinifera GN=METK5
	CL10692_C9	METK5	-0.743454	-0.590864	-2.25413	0.347979	-0.248452	S-adenosylmethionine synthase 5 OS=Vitis vinifera GN=METK5
	CL9628_C2	ACS1	-0.476046	-1.10439	-2.27557	-0.71265	-0.610853	1-aminocyclopropane-1-carboxylate synthase OS=Nicotiana tabacum
	CL9628_C3	ACS1	-0.515482	-0.847094	-2.13972	0.0148757	0.170118	1-aminocyclopropane-1-carboxylate synthase OS=Glycine max
	CL236_C1	ETR2	-0.762967	-1.07121	-1.85115	0.518291	0.209281	Ethylene receptor 2 OS=Oryza sativa subsp. japonica
	Uni_2441	ETR2	-0.905193	-1.52929	-2.18874	0.213922	-0.529657	Ethylene receptor 2 OS=Oryza sativa subsp. japonica
	CL1774_C3	CTR1	1.72277	1.41704	0.612079	0.00458252	-0.317138	Serine/threonine-protein kinase CTR1 OS=Arabidopsis thaliana
	CL2649_C15	CTR1	1.07637	1.35506	1.23099	0.579648	0.356769	Serine/threonine-protein kinase CTR1 OS=Arabidopsis thaliana
	CL6220_C1	CTR1	1.75865	1.23606	1.43544	-0.178807	-0.573981	Serine/threonine-protein kinase CTR1 OS=Arabidopsis thaliana
	CL6220_C3	CTR1	1.61334	1.28785	1.35886	-0.019524	-0.55474	Serine/threonine-protein kinase CTR1 OS=Arabidopsis thaliana
	CL1452_C6	EIN2	0.391658	1.1698	1.77554	-0.0365202	-0.141709	Protein ETHYLENE-INSENSITIVE 2 OS=Oryza sativa subsp. japonica
	CL1452_C9	EIN2	0.815214	0.967599	1.71488	-0.265742	-0.356917	Protein ETHYLENE-INSENSITIVE 2 OS=Oryza sativa subsp. japonica
	CL956_C5	EIN3	-0.976588	-1.17577	-1.61157	-0.0575425	-0.288716	Protein ETHYLENE INSENSITIVE 3 OS=Arabidopsis thaliana
	CL956_C11	EIN3	-0.840572	-1.03418	-1.68979	0.12975	-0.110059	Protein ETHYLENE INSENSITIVE 3 OS=Arabidopsis thaliana
	CL5368_C2	ERF1A	-1.69838	-0.262368	-1.83386	-0.134026	0.127462	Ethylene-responsive transcription factor 1A OS=Arabidopsis thaliana
	CL5368_C3	ERF1A	-2.96332	-1.16196	-3.24771	0.425377	-0.167224	Ethylene-responsive transcription factor 1A OS=Arabidopsis thaliana
	Uni_29248	ERF1B	-2.6543	-2.11504	-4.82409	0.171104	1.07978	Ethylene-responsive transcription factor 1B OS=Arabidopsis thaliana
	CL3159_C1	ERF2	-0.852547	-0.541872	-1.84488	0.114395	0.140946	Ethylene-responsive transcription factor 2 OS=Nicotiana sylvestris
	CL5368_C1	ERF2	-2.22517	-0.735423	-1.9851	0.200381	0.489139	Ethylene-responsive transcription factor 2 OS=Nicotiana sylvestris
JA	CL2042_C4	JMT	1.56099	2.02897	1.61798	-0.37497	-0.663317	Jasmonate O-methyltransferase OS=Brassica rapa subsp. pekinensis
	Uni_12108	JMT	1.89086	2.25082	1.52463	-0.0492859	-0.655703	Jasmonate O-methyltransferase OS=Brassica rapa subsp. pekinensis
	CL6634_C6	JAR1	0.316684	0.675232	1.19617	-0.492762	0.0762509	Jasmonic acid-amido synthetase JAR1 OS=Oryza sativa subsp. japonica
	Uni_33721	JAR1	1.88164	1.5893	-0.333054	0.925826	1.18117	Jasmonic acid-amido synthetase JAR1 OS=Oryza sativa subsp. japonica
	CL975_C2	TIFY3	1.15944	1.03299	1.31228	-0.920788	-0.765869	Protein TIFY 3 OS=Oryza sativa subsp. japonica
	CL975_C5	TIFY3	1.49889	0.774314	0.856561	-0.834585	-1.03579	Protein TIFY 3 OS=Oryza sativa subsp. japonica
	CL1138_C5	TIFY5	-1.05214	-2.1757	-5.60034	-0.987756	-7.3766	Protein TIFY 5A OS=Arabidopsis thaliana
	CL1138_C7	TIFY5	-2.89863	-5.20036	-8.56048	-0.582702	-1.66823	Protein TIFY 5 OS=Oryza sativa subsp. japonica
	CL5038_C2	TIFY6	-1.31104	-1.58804	-1.31509	0.289932	0.346036	Protein TIFY 6A OS=Arabidopsis thaliana GN=TIFY6A
	CL3577_C1	TIFY8	-1.13848	-1.09659	-0.409844	-0.170839	-0.57489	Protein TIFY 8 OS=Arabidopsis thaliana
	CL3577_C4	TIFY8	-1.78203	-1.72252	-0.79557	-0.319036	-0.0610787	Protein TIFY 8 OS=Arabidopsis thaliana
	CL10876_C5	TIFY10A	-1.6369	-1.64521	-4.47982	-0.121111	-1.97545	Protein TIFY 10A OS=Arabidopsis thaliana
	CL10876_C9	TIFY10A	-1.10679	-1.16115	-3.11219	-0.586176	-1.31086	Protein TIFY 10A OS=Arabidopsis thaliana
	CL103_C9	TIFY10B	0.691333	0.141946	-0.2072	-0.863929	-1.1729	Protein TIFY 10b OS=Oryza sativa subsp. indica
	CL103_C12	TIFY10B	-1.60974	-1.80211	-2.44849	0.709122	-0.900611	Protein TIFY 10b OS=Oryza sativa subsp. indica
SA	CL6563_C4	ICS1	0.145551	1.22032	1.70488	0.886912	1.22059	Isochorismate synthase 1, chloroplastic OS=Arabidopsis thaliana
	CL10398_C9	PAL1	6.1337	5.66079	4.54286	-1.0449	-1.60202	Phenylalanine ammonia-lyase OS=Persea americana
	CL10398_C10	PAL1	3.48676	2.87855	1.89449	-0.767332	-1.01187	Phenylalanine ammonia-lyase 1 OS=Prunus avium
	CL10398_C17	PAL1	1.25948	1.4778	-0.862311	-0.0707617	-0.849067	Phenylalanine ammonia-lyase OS=Bromheadia finlaysoniana
	Uni_24305	PAL3	3.91658	3.98212	2.38613	-0.562297	-1.22515	Phenylalanine ammonia-lyase 3 OS=Petroselinum crispum
	CL1606_C3	NPR2	0.846298	0.148772	1.08055	-0.625803	-0.602751	BTB/POZ domain and ankyrin repeat-containing protein NPR2 OS=Oryza sativa subsp. japonica
	CL6042_C2	NPR5	0.459573	0.71421	1.07453	0.115588	0.188819	BTB/POZ domain and ankyrin repeat-containing protein NPR5 OS=Oryza sativa subsp. japonica
	Uni_24550	NPR5	0.931189	1.28946	1.13988	0.143269	0.513967	BTB/POZ domain and ankyrin repeat-containing protein NPR5 OS=Oryza sativa subsp. japonica
