# Supplementary material for: Changes in carbohydrate metabolism and endogenous hormone regulation during bulblet initiation and development in Lycoris radiata
Source: BMC Plant Biol. 2020 Apr 25;20:180. doi: 10.1186/s12870-020-02394-4 (PMC7183599; doi:10.1186/s12870-020-02394-4)
Supplement: Supplementary file 7 — Additional file 7: Table S5. Primers used in qRT-PCR. [file 12870_2020_2394_MOESM7_ESM.xlsx]

## Sheet: Sheet1
Table S5. Primers used in quantitative real-time PCR (qRT-PCR).
Unigene ID	Gene	Forward primer sequence	Reverse primer sequence	Product length (bp)
		(5'–3')	(5'–3')
Uni_7393	SUS2	CGAATTCCGAGCATCCGAGA	GGTGTGGTTATCGGTGAGGG	147
Uni_28319	UGPA	TCCGACCGATGAGGTTGTTG	TTGGACCAGTGCATCCCATC	143
CL7890_C3	AGPL2	ATGATGATGGGTGCCGACTC	GAACCCTTCGCTTGGCCTAT	198
CL5192_C2	AGPS2	TTCGGACTCCAAGAACTCGC	AGCTCCTAAAGGAACCGCTG	142
CL1875_C6	SS2	AACATAGCACACCAGGGTCG	GATGTTTTGAGCTCCCGTGC	191
CL6155_C4	GBSS1	GGCTGATTCAGTTGCAAGGC	TGACAGTTGAGGCGATTGCT	171
Uni_30382	YUC10	GACTGTATCGCCCCTCTCTG	TTAGGAAGTCGGCCCTTGAG	136
Uni_26941	GH3.5	TGGGAAATTCGTGAAGGGGG	ATGGACCGATGGACTTGTCG	127
CL673_C11	TIR1	TCCGTAACTGCCCCAACTTC	AGCACCGAAAGCTTCATCCA	101
Uni_2289	IAA6	CCAAGCCTGAAGTTCGCAAG	TGCACTAACCTGAGCTCCAA	188
CL2078_C2	SAUR61	CCTTGCGATGCCTCCTGTAT	GTTGAACATCGGTTGCCAGC	110
CL2026_C2	PIN7	AGGCAGCAATTGGCATGTTG	TTGTACTCCCTCGCGAACAC	160
CL11530_C2	IPT5	GTGCTGCTTCGTTTGGATCG	ACCGGTCCATCTCTGGTACA	176
CL11981_C2	CYP735A1	GGTACGGAAGCGAACCAAGA	AGTCCCTTGCTGTTGTAGCC	113
CL4293_C4	CKX3	TAGTGGGCTTTCTTACGCCG	TCAAGCTGGACGACATTGCT	198
CL8979_C1	GA2OX1	GACTGGGTTTGGAGAGCACA	GAAAGAGTCAGGGTCGGGTG	127
Uni_20500	GID1C	CCTCCTTGACCGCTTCACAA	CGGGAAATGGGGAAGTCGAA	107
CL2067_C1	GASA6	CTGCAACAAGTGCTGTGCAA	GGGCCTCCTTGTTGAGTCTT	105
CL7385_C2	NCED3	CTTCGACGGGGATGGTATGG	CCCGTGAAGCTCCCCAATAG	151
CL9628_C2	ACS1	AACCCTGAGGCCTCGATTTG	CACTATGCGATCCGGGTTGA	162
Uni_29164	CYP90B2	AATCTCAAAGCGGCTCCCTC	AAACCTGGTCATGCGATGCT	124
Uni_12108	JMT	GGAGGCCAGATGGTCGTAAC	TTCCATGGCAGGTGCATAGT	177
CL6563_C4	ICS1	CTCCAGCGTTCATCGGGAAT	CAGCGTTGTCTTTTGGGCTG	159
CL10398_C9	PAL1	TTAAGCTCGCGAAGATCCCC	GCCTCAAAGAGGACGGTTGA	115
Uni_17610	ACTIN7	CATCCCTCAGCACCTTCCAG	CTGGGATGCAAAAACCGCC	137
